# Supplementary material for: Synergistic Effect of Doxorubicin and Blue Light Irradiation on the Antitumor Treatment of HepG2 Cells in Liver Cancer
Source: Molecules. 2024 Jul 17;29(14):3360. doi: 10.3390/molecules29143360 (PMC11279636; doi:10.3390/molecules29143360)
Supplement: Supplementary file 1 [file molecules-29-03360-s001.zip]

Archive with 1 entries (1 files):
- molecules-3048429-supplementary.pdf
